# Supplementary material for: Clinical Relevance of VEGFA (rs3025039) +936 C>T Polymorphism in Primary Myelofibrosis: Susceptibility, Clinical Co-Variates, and Outcomes
Source: Genes (Basel). 2021 Aug 20;12(8):1271. doi: 10.3390/genes12081271 (PMC8393853; doi:10.3390/genes12081271)
Supplement: Supplementary file 1 [file genes-12-01271-s001.zip]

Archive with 1 entries (1 files):
- genes-1293972-supplementary.pdf
